# Supplementary material for: Diagnostic Yield of Exome Sequencing in Fetuses with Sonographic Features of Skeletal Dysplasias but Normal Karyotype or Chromosomal Microarray Analysis: A Systematic Review
Source: Genes (Basel). 2023 May 30;14(6):1203. doi: 10.3390/genes14061203 (PMC10298097; doi:10.3390/genes14061203)
Supplement: Supplementary file 1 [file genes-14-01203-s001.zip]

Archive with 1 entries (1 files):
- genes-2385301-supplementary.xlsx
