# Supplementary material for: Diagnostic Yield of Exome Sequencing in Fetuses with Sonographic Features of Skeletal Dysplasias but Normal Karyotype or Chromosomal Microarray Analysis: A Systematic Review
Source: Genes (Basel). 2023 May 30;14(6):1203. doi: 10.3390/genes14061203 (PMC10298097; doi:10.3390/genes14061203)
Supplement: Supplementary file 1 [file genes-14-01203-s001.zip › genes-2385301-supplementary.xlsx]

## Sheet: Sheet1
Author	Case Number	Gestation	Ultrasound features	Gene Identified	Classication
Chandler	2	13.5	Progressive short limbs, small chest, short ribs	WDR34	likely pathogenic
Chandler	3	12	NT 7 mm, flexion deformities of wrist with single forearm bones and bent humeri, short femurs, pleural effusions	RBM8A	pathogenic
Chandler	4	13.4	micromelia, short ribs, unossification vertebral bodies	COL2A1	likely pathogenic
Chandler	5	30	late onset rhizomelic long bone shortening	FGFR3	likely pathogenic
Chandler	7	14	short long bones with acute angulation of femur, humerus and radius	ALPL	likely pathogenic
Chandler	8	20	mild shortening and bowing of leg bones	COL1A2	pathogenic
Chandler	9	20	mild shortening and bowing of femurs	IFITM5	pathogenic
Chandler	10	24	short bowed femora. Other long bones ~3rd percentile	COL1A1	pathogenic
Chandler	11	21	short, thick bowed femora, evidence of fractures, humerus short, abnormal shape	P3H1	pathogenic
Chandler	12	20	long bones <3rd percentile, small chest but ribs not short; no evidence of fractures	OBSL1	pathogenic
Chandler	13	22.4	short long bones, epiphyseal stippling, contractures, irregular ossification of ribs	EBP	pathogenic
Chandler	14	26	all long bones and chest <5th percentile; bowed femora, talipes	COL1A1	pathogenic
Chandler	16		short bowed and curved long bones, narrow chest, FL:AC ratio 0.06	COL1A1	pathogenic
Yang K	1	16	Shortend limb	SLC26A2	likely pathogenic
Yang K	2	22	short and curved limb, polyhydramnios	FGFR3	pathogenic
Yang K	3	16	Short femur	FLNB	likely pathogenic
Yang K	5	16	shortened limbs	FGFR3	pathogenic
Yang K	6	23	osteogenic dysplasia, occult spina bifida	FLNB	pathogenic
Yang K	8	29	osteogenic dysplasia, angled left femur	TMEM38B	pathogenic
Liu	6	25	Cleft lip and palate, right kidney cystiuc dysplasia, bilateral foot fissure, and syndactyly, partially absent fingers of both hands	TP63	Pathogenic
Liu	7	24	Fetal bilateral femoral angulation deformity, fetal heart ventricular septal defect	POR	Pathogenic
Liu	8	30	Right foor inversion, bilateral rocker bottom feet, scoliosis, spina bifida occulta	CHRNG	Pathogenic
Liu	16	23	short limb-incomplete ostegenesis?	COL1A1	Pathogenic
Liu	17	22	short limb-incomplete ostegenesis	COL1A2	Pathogenic
Liu	18	22	short limbs	COL1A2	Pathogenic
Liu	19	22	short fetus limbs: cartilage hypoplasia	COL2A1	Pathogenic
Liu	21	15	short limbs, ventricular septal defect	COL11A2	Pathogenic
Liu	22	24	abnormal long bones in fetal limbs, narrow chest	EBP	Pathogenic
Liu	23	25	short fetal limbs (chronic dysgenesis)	FGFR3	Pathogenic
Liu	24	25	short limbs (cartilage hypoplasia)	FGFR3	Pathogenic
Liu	25	21	short limbs	FGFR3	Pathogenic
Liu	26	21	short limbs	FGFR3	Pathogenic
Liu	27	287	short limbs	FGFR3	Pathogenic
Liu	28	25	short limbs	FGFR3	Pathogenic
Liu	29	15	achondroplasia	FGFR3	Pathogenic
Tang	1	21	Severe short limb dwarfism; bowing of the long bones	LBR	Pathogenic
Tang	2	17	Short long bones; bowing of the long bones	*COL1A2	Pathogenic
Tang	3	31	short long bones	*COL2A1 c.1402G > A (p.Gly468Ser)	Pathogenic
Tang	4	30	Severe short limb dwarfism	FGFR3	Pathogenic
Tang	5	38	short long bones	FGFR3	Pathogenic
Tang	6	21	short long bones	FGFR3	Pathogenic
Han	1	28	Short long bones with femur shaped like telephone receiver; small thorax	FGFR3	Pathogenic
Han	2	16	Short long bones with bowed femurs; small thorax	FGFR3	Pathogenic
Han	3	16	Short long bones; a large head; occipital bone defect; small thorax	FGFR3	Pathogenic
Han	4	25	All long bones <5th centile; a large head; "collar hoop" sign	FGFR3	Pathogenic
Han	5	22	All long bones <5th centile; polyhydramnios	FGFR3	Pathogenic
Han	6	24	Short long bones; “collar hoop” sign; left ventriculomegaly (12 mm)	FGFR3	Pathogenic
Han	7	21	Short long bones; small thorax	COL2A1	Likely pathogenic
Han	8	22	Short long bones with bowed femurs; club feet	COL1A1	Likely pathogenic
Han	9	18	Short long bones with bowed femurs	COL1A1	Likely pathogenic
Han	10	24	Short long bones with bowed femurs	COL1A1	Likely pathogenic
Han	11	18	Short long bones with bowed femurs	COL1A1	Pathogenic
Han	12	22	Short long bones with bowed humeri and femurs	COL1A1	Pathogenic
Han	13	16	Short long bones; small thorax	COL1A1	Likely pathogenic
Han	14	24	Short long bones with bowed femurs	COL1A1	Likely pathogenic
Han	15	28	All long bones <3rd centile; small thorax	COL1A1	Likely pathogenic
Han	16	24	NT 4.5 mm; short long bones with bowed femurs	COL1A2	Likely pathogenic
Han	17	22	Short long bones with bowed femurs	COL1A2	Likely pathogenic
Han	18	22	Short long bones with bowed femurs	COL1A2	Likely pathogenic
Han	19	16	Short long bones; small thorax	IFITM5	Pathogenic
Han	20	17	Short and bowed femurs; club feet	SOX9	Likely pathogenic
Han	22	24	Short femurs; partial absence of metacarpal and phalangeal bone; rocker-bottom foot; cerebellar hypoplasia; hypoplasia of septum pellucidu; binocular cataract	PHGDH	Likely pathogenic
Han	23	22	Short long bones; reduced head circumference; increased nuchal fold	ALG1	UPD likely pathogenic
Han	24	30	All long bones <3th centile; polyhydramnios	SLC35A2	Likely pathogenic
Peng	1	17	short limb, narrow thorax, collapse of sternum	FGFR3	Pathogenic
Peng	2	17	short limb, narrow thorax, collapse of sternum, curved femurs	FGFR3	Pathogenic
Peng	3	23	short limb, narrow thorax	FGFR3	Pathogenic
Peng	4	26	short limbs, skull deformation and out of flatness, collapse of sternum	FGFR3	Pathogenic
Peng	5	33	short limbs, skull deformation and out of flatness, narrow thorax collapse of sternum	FGFR3	Pathogenic
Peng	6	32	short limbs, skull deformation and out of flatness, collapse of sternum, enlarged lateral ventricle, curved femurs	FGFR3	Pathogenic
Peng	7	32	short limbs, skull deformation and out of flatness, collapse of sternum, flattened nasal bridge	FGFR3	Pathogenic
Peng	8	19	short limbs, narrow thorax, collapse of sternum, horseshoe kidney	FGFR3	Pathogenic
Peng	9	37	short limbs, skull deformation and out of flatness	FGFR3	Pathogenic
Peng	10	31	short limbs, skull deformation and out of flatness	FGFR3	Pathogenic
Peng	11	33	short limbs, skull deformation and out of flatness, collapse of sternum, uneven arrangement of fetal spine	FGFR3	Pathogenic
Peng	12	31	short limbs, thorax narrow	FGFR3	Pathogenic
Peng	13	40	short limbs, curved femur	FGFR3, COMP	Pathogenic
Peng	14	20	short limbs, curved femur	COL1A1	Likely Pathogenic
Peng	15	24	short limbs, skull deformation and out of flatness, thorax narrow, collapse of sternum	COL1A1	Likely Pathogenic
Peng	16	21	short limbs, skull deformation and out of flatness, ventricular septal defect, pericardial effusion	COL1A2	Likely Pathogenic
Peng	17	26	short limbs, bilateral foot inversion	COL2A1	Likely Pathogenic
Peng	18	23	short limbs, curved femur	COL2A1	Likely Pathogenic
Peng	19	32	lumba spinal stenosis, lateral ventricle enlargement	COL2A1	Pathogenic
Peng	21	16	Narrow thorax, collapse of sternum, abduction of lower limb	TRIP11	Pathogenic
Peng	22	13	thickening of fetal body subcutaneous tissue, neck hydrocystoma, curved long bones, bilateral foot inversion	SOX9	Pathogenic
Peng	23	23	short limbs, skull deformation and out of flatness, narrow thorax	LBR	Pathogenic
Peng	24	38	short limbs, enhancement of gallbladder echo	IFT172	Likely Pathogenic
Peng	25	24	scaphocephaly, absence of bilateral thumbs, hypospadias, pericardial effusion, umbilical cord cyst	FIG4	Pathogenic
Tang	2	25	Narrow thorax TH = 118 mm, short long bones FL = 23 mm, HL 19 mm, polydactyly	DYNC2H1	Pathogenic
Tang	3	26	Short and curved long bones FL = 34 mm HL = 36 mm, curved cubitus	ALPL	Pathogenic
Tang	4	22	Short and curved long bones	ALPL	Pathogenic
Tang	5	25	narrow thorax, short long bones FL 24 mm, HL = 17.6 mm, short rib	FGFR3	Pathogenic
Tang	6	24	Short long bones, FL = 29.4 mm HL = 17 mm	COL1A2	Pathogenic
Tang	10	24	short limbs, micrognathia, spine misaligned	HSPG2	Likely pathogenic
Tang	12	23	short limbs, narrow thorax, bell shaped chest	COL1A1	Likely pathogenic
Tang	13	20	short long bones with abnormal thorax	COL1A1	Pathogenic
Tang	14	25	short and curved long bones	COL1A2	Pathogenic
Tang	16	U	short long bones	FGFR3	Pathogenic
Zhang	1	22	short long bones, Bell shaped chest, lemon shaped skull, depressed nasal bridge	FGFR3	Pathogenic
Zhang	2	22	short long bones, curved femur	COL1A1	Pathogenic
Zhang	3	16	short long bones, narrow thorax, angulated femur and fractures	COL1A1	Likely pathogenic
Zhang	4	21	short long bones, narrow thorax, short ribs, curbed limbs, lemon-shaped skull, widened ventricles	FGFR3	Pathogenic
Zhang	5	15	short long bones, curved limbs, hydrosacra	COL1A2	Likely pathogenic
Zhang	6	17	short long bones, narrow thorax, curved limbs, lack of ossification	COl1A1	Pathogenic
Zhang	7	23	short long bones, angulated femurs	COL1A1	Likely pathogenic
Zhang	8	18	short long bones, curved limbs	COL1A1	Likely pathogenic
Zhang	9	21	short long bones, narrow thorax, curved limbs	FGFR3	Pathogenic
Zhang	10	23	short long bones, narrow thorax, curbed limbs	FGFR3	Pathogenic
Zhang	13	24	short long bones, multiple joint contractures, hypoplastic nasal bone	FLNB	Likely pathogenic
Zhang	14	24	short long bones, narrow thorax, retrognathia	COL2A1	Pathogenic
Zhang	15	23	short long bones, angulated femurs	COL1A1	Pathogenic
Zhang	16	23	short long bonesnarrow thorax, macrocephaly, curved femurs	FGFR3	Pathogenic
Zhang	17	12	short long bones, narrow thorax, hydrosacra, absent spine, cystic hygroma	COL2A1	Pathogenic
Zhang	18	20	short long bones, narrow thorax, retrognathia	COL2A1	Pathogenic
Zhang	19	19	short long bones, curved long bones, strawberry-shaped skull	COL1A2	Likely pathogenic
Zhang	20	12	short long bones, cystic hygroma	COL2A1	Pathogenic
Zhang	21	23	short long bones, angulated femurs	COL1A2	Pathogenic
Li Zhang	1	25	suspicion of osteodysplasia or osteogenesis imperfecta	ALPL	pathogenic
Li Zhang	2	24	short limbs	ARSE	Likely pathogenic
Li Zhang	3	24	sonographic changes of bone suspicion of osteogenesis imperfecta	COL1A1	pathogenic
Li Zhang	4	18	skeletal dysplasia suspicion of osteogensis imperfecta	COL1A1	pathogenic
Li Zhang	5	31	short long bones	COL1A1	Likely pathogenic
Li Zhang	6	30	short long bones, curved femurs, echogenic foci in left ventricle	COL1A1	Likely pathogenic
Li Zhang	7	24	lower limbs flexion, enlarged lateral ventricles, congenital heart disease	COL1A1	pathogenic
Li Zhang	8	26	short and curved femurs	COL1A1	pathogenic
Li Zhang	9	21	short long bones, narrow thorax, absent nasal bone, hypertelorism, hydrops	COL1A1	pathogenic
Li Zhang	10	26	short limbs, oligohydramnios	COL1A2	pathogenic
Li Zhang	11	23	suspicion of osteogenesis imperfecta, right femoral fixed flexion	COL1A2	Likely pathogenic
Li Zhang	12	19	deformed and bent short limbs	COL1A2	pathogenic
Li Zhang	13	24	short long bones, bent femur and humerus, bialteral foot varus	COL1A2	pathogenic
Li Zhang	14	20	occipital bone defect, meningocele, short long bones, dysplasia of one phalanx, poor ossification of vertebrae	COL2A1	Likely pathogenic
Li Zhang	15	22	short long bones and ribs, narrow chest	DYNC2H1	Likely pathogenic
Li Zhang	16	20	short long bones	DYNC2H1	Likely pathogenic
Li Zhang	17	37	short femur and humerus, suspicion of cartilage dysplasia	EBP	pathogenic
Li Zhang	18	23	absent radius	FANCE	Likely pathogenic
Li Zhang	19	24	short limbs	FGFR3	pathogenic
Li Zhang	20	23	short limbs	FGFR3	pathogenic
Li Zhang	21	31	skeletal dysplasia, suspicion of osteogenesis imperfecta	FGFR3	pathogenic
Li Zhang	22	28	short limbs, curved femur	FGFR3	pathogenic
Li Zhang	23	24	short limbs, curved long bones, narrow chest, abnormal echo of spine	FGFR3	pathogenic
Li Zhang	24	32	short limbs, bilateral femur and left fibula proximal bending angle	FGFR3	pathogenic
Li Zhang	25	29	short long bones	FGFR3	pathogenic
Li Zhang	26	25	short femur and humerus	FGFR3	pathogenic
Li Zhang	27	20	suspicion of osteodysplasia, CSP not seen, missing cerebellar vermis	FGFR3	pathogenic
Li Zhang	28	18	short and curved limbs	FGFR3	pathogenic
Li Zhang	29	17	short, angulated and bent limbs, strawberyy-shaped head, flat nasal bridge, narrow chest	IFITM5	Likely pathogenic
Li Zhang	30	17	cystic hygroma, bent legs	IFT122	pathogenic
Li Zhang	31	21	fetal bone dysplasia	PLOD2	Likely pathogenic
Li Zhang	32	25	long bone dysplasia, suspected fracture	PPIB	pathogenic
Li Zhang	33	22	short limbs	SBDS	pathogenic
Li Zhang	34	20	cardiac dysplasia, upper limb dysplasia	TBX5	pathogenic
Li Zhang	35	29	syndactyly, split foot	TP63	Likely pathogenic
Yang	1	22	Skull ossification abnormality, short and curved long bones	PPIB	Likely Pathogenic
Yang	3	24	short and curved long bones	COL1A1	Likely Pathogenic
Yang	4	25	skull ossification abnormality, short and curved long bones, bell shaped thorax, nasal bone hypoplasia	COL1A1	Likely Pathogenic
Yang	5	17	short and curved long bones	FGFR3	Pathogenic
